# Supplementary material for: Transition Metal Dichalcogenide MoS2: Oxygen and Fluorine Functionalization for Selective Plasma Processing
Source: J Phys Chem Lett. 2026 Apr 27;17(18):5207–14. doi: 10.1021/acs.jpclett.6c00348 (PMC13158984; doi:10.1021/acs.jpclett.6c00348)
Supplement: Supplementary file 3 [file jz6c00348_si_003.zip]

Archive with 4 entries (3 files):
- SI_Videos/
- SI_Videos/V1.mp4
- SI_Videos/README.txt
- SI_Videos/V2.mp4
