# Supplementary material for: Transition Metal Dichalcogenide MoS2: Oxygen and Fluorine Functionalization for Selective Plasma Processing
Source: J Phys Chem Lett. 2026 Apr 27;17(18):5207–14. doi: 10.1021/acs.jpclett.6c00348 (PMC13158984; doi:10.1021/acs.jpclett.6c00348)
Supplement: Supplementary file 3 [file jz6c00348_si_003.zip › SI_Videos/README.txt]

V1
Impact of a single 10eV Ar at a MoS2O single-layer TMD equilibrated at 350K at an angle. It results in formation and sputtering of SO2, demonstrating the "chemically enhanced physical sputtering" mechanism.

V2
Impact of a single 34eV Ar at a MoS2 single-layer TMD equilibrated at 350K normally. It results in "reflection" of Ar from the Mo layer, followed by formation and sputtering of S3. It demonstrates the dominant sputtering pathway at low-energy sputtering.
